# Supplementary material for: Two new species of Chaco Tullgren from the Atlantic coast of Uruguay (Araneae, Mygalomorphae, Nemesiidae)
Source: Zookeys. 2013 Oct 1;(337):73–87. doi: 10.3897/zookeys.337.5779 (PMC3800786; doi:10.3897/zookeys.337.5779)
Supplement: XML Treatment for Chaco castanea [file zookeys.337.5779-treatment1.xml]

<!DOCTYPE tp:taxon-treatment
  PUBLIC "-//TaxonX//DTD Taxonomic Treatment Publishing DTD v0 20100105//EN" "tax-treatment-NSO.dtd">
<tp:taxon-treatment xmlns:tp="http://www.plazi.org/taxpub"><tp:treatment-meta><mixed-citation publication-type="journal"><person-group><name><surname>de Oca</surname><given-names>Laura Montes</given-names></name><name><surname>Pérez-Miles</surname><given-names>Fernando</given-names></name></person-group><article-title>Two new species of <italic>Chaco</italic> Tullgren  from the Atlantic coast of Uruguay  (Araneae, Mygalomorphae, Nemesiidae)</article-title><source>Zookeys</source><day>1</day><month>10</month><year>2013</year><volume>2013</volume><issue>337</issue><fpage>73</fpage><lpage>87</lpage><pub-id pub-id-type="doi">10.3897/zookeys.337.5779</pub-id></mixed-citation></tp:treatment-meta><tp:nomenclature><tp:taxon-name>
                            <tp:taxon-name-part taxon-name-part-type="genus">Chaco</tp:taxon-name-part>
                            <tp:taxon-name-part taxon-name-part-type="species">castanea</tp:taxon-name-part>
                            <object-id xmlns:xlink="http://www.w3.org/1999/xlink" xlink:type="simple">http://zoobank.org/42AA4036-8DA2-4C0C-8AAB-92B5A15649DC</object-id>
                            <object-id xmlns:xlink="http://www.w3.org/1999/xlink" xlink:type="simple">http://species-id.net/wiki/Chaco_castanea</object-id>
                        </tp:taxon-name><tp:taxon-status xmlns:xlink="http://www.w3.org/1999/xlink" xlink:type="simple">sp. n.</tp:taxon-status><xref ref-type="fig" rid="F1">Figs 1A–D</xref><xref ref-type="fig" rid="F3">, 3A–E</xref></tp:nomenclature><tp:treatment-sec sec-type="Types"><title>Types.</title><p>Male holotype (deposited in FCE-MY 0767) from, Rocha, Perla de Rocha, <named-content xmlns:xlink="http://www.w3.org/1999/xlink" content-type="dwc:verbatimCoordinates" xlink:type="simple">34°25.0'S, 53°51.0'W</named-content>, i.2001, coll. G. Calixto Female paratype (deposited in FCE-MY 0770) from Rocha, Cabo Polonio, <named-content xmlns:xlink="http://www.w3.org/1999/xlink" content-type="dwc:verbatimCoordinates" xlink:type="simple">34°24.0'S, 53°47.0'W</named-content>, 24.i–18.iii.2003, coll. F. Achaval. <bold>Additional material examined.</bold> Male from Rocha, Cabo Polonio, 19.xii.2003–18.iii.2004, coll. F. Achaval. 1m (deposited in FCE-MY 0769), Female from Rocha, Perla de Rocha, <named-content xmlns:xlink="http://www.w3.org/1999/xlink" content-type="dwc:verbatimCoordinates" xlink:type="simple">34°25.0'S, 53°51.0'W</named-content>, i.2001, coll. G. Calixto, 1f (FCE-MY 0766), female from Rocha, Cabo Polonio, <named-content xmlns:xlink="http://www.w3.org/1999/xlink" content-type="dwc:verbatimCoordinates" xlink:type="simple">34°24.0'S, 53°47.0'W</named-content>, 18.i–18.iii.2005, coll. F. Achaval, 1f (deposited in FCE-MY 0797).</p></tp:treatment-sec><tp:treatment-sec sec-type="Etymology"><title>Etymology.</title><p>The specific epithet is a noun taken in apposition (chestnut) and is in reference to the brownish coloration of this species.</p><p><bold>Diagnosis.</bold> Males (<xref ref-type="fig" rid="F1">Fig. 1A</xref>) uniquely possess a tibial apophysis with 4 spines (<xref ref-type="fig" rid="F3">Fig. 3D</xref>). <italic><tp:taxon-name>Chaco castanea</tp:taxon-name></italic> males differ from <italic><tp:taxon-name>Chaco tigre</tp:taxon-name></italic> and <italic><tp:taxon-name>Chaco socos</tp:taxon-name></italic> males by having a palpal organ with a sinuous spermophor and parallel longitudinal ridges (<xref ref-type="fig" rid="F3">Figs 3A–C</xref>), and by having a PME and AME that are subequal in diameter. Females of <italic><tp:taxon-name>Chaco castanea</tp:taxon-name></italic> (<xref ref-type="fig" rid="F1">Fig. 1C</xref>) differ from the other known <italic><tp:taxon-name>Chaco</tp:taxon-name></italic> species by the presence of a large reniform spermathecal receptacle in combination with a short sinuous duct (<xref ref-type="fig" rid="F3">Fig. 3E</xref>).</p><fig id="F1" position="float" orientation="portrait"><label>Figure 1.</label><caption><p><italic><tp:taxon-name>Chaco castanea</tp:taxon-name></italic>. <bold>A</bold> Male holotype habitus, dorsal view <bold>B</bold> Male holotype maxillae and labium showing cuspules <bold>C</bold> Female paratype habitus, dorsal view <bold>D</bold> Female paratype maxillae and labium showing cuspules.</p></caption><graphic xmlns:xlink="http://www.w3.org/1999/xlink" xlink:href="ZooKeys-337-073-g001.jpg" position="float" orientation="portrait" xlink:type="simple"/></fig><fig id="F2" position="float" orientation="portrait"><label>Figure 2.</label><caption><p><italic><tp:taxon-name>Chaco costai</tp:taxon-name></italic>. <bold>A</bold> Male habitus, dorsal view <bold>B</bold> Male maxillae and labium showing cuspules <bold>C</bold> Female habitus, dorsal view <bold>D</bold> Female maxillae and labium showing cuspules <bold>E</bold> <italic><tp:taxon-name>Chaco costai</tp:taxon-name></italic> female ambushing in the burrow entrance, see the flap-like door <bold>F</bold> Habitat of <italic><tp:taxon-name>Chaco costai</tp:taxon-name></italic> showing psammophyte vegetation.</p></caption><graphic xmlns:xlink="http://www.w3.org/1999/xlink" xlink:href="ZooKeys-337-073-g002.jpg" position="float" orientation="portrait" xlink:type="simple"/></fig><fig id="F3" position="float" orientation="portrait"><label>Figure 3.</label><caption><p><italic><tp:taxon-name>Chaco castanea</tp:taxon-name></italic>. <bold>A</bold> Palpal organ, dorsal view <bold>B</bold> Palpal organ, retrolateral view <bold>C</bold> Palpal organ prolateral view <bold>D</bold> Male tibial apophysis with 4 spines, prolateral view <bold>E</bold> Spermathecae, dorsal view. Scale = 5mm.</p></caption><graphic xmlns:xlink="http://www.w3.org/1999/xlink" xlink:href="ZooKeys-337-073-g003.jpg" position="float" orientation="portrait" xlink:type="simple"/></fig></tp:treatment-sec><tp:treatment-sec sec-type="Description"><title>Description.</title><p>Male (holotype). Total length 7.75; carapace 4.13 long, 3.27 wide; eight eyes grouped on a tubercle, AME 0.17; PME 0.13; ALE 0.16; PLE 0.16; OQ 0.86 long, 0.44 wide; clypeus 0.06; fovea 0.63; sternum oval, 1.93 long, 1.56 wide. Posterior sigillae sub-circular, sub-marginal. Labium sub-rectangular, 0.2 long, 0.56 wide; labial cuspules absent; 18/20 maxillary cuspules (<xref ref-type="fig" rid="F1">Fig. 1B</xref>); chelicerae with 7 promarginal teeth of similar size; rastellum with 26 short, thick conical setae on promargin narrowing through retromargin. Leg, palpal measurements in <xref ref-type="table" rid="T2">Table 2</xref>; chaetotaxy in <xref ref-type="table" rid="T3">Table 3</xref>. Tarsus I-IV scopula entire; metatarsi I-II distal third, III-IV absent. Anterior tibiae without scopula. STC with numerous teeth in two lateral rows. ITC I-IV absent. Claw tufts absent. Tibial apophysis with 4 prolateral apical spines (<xref ref-type="fig" rid="F3">Fig. 3D</xref>). Palpal organ spermophor strongly sinuous (<xref ref-type="fig" rid="F3">Figs 3A–C</xref>). Four spinnerets, PMS short monoarticulated, PLS triarticulated apical article short, domed. Spigots without pumpkin-like socket. Body, legs light brown, abdomen with dark brown spots.</p><p>Female (paratype). Total length 18.2; carapace 7.2 long, 5.6 wide; caput raised; eight eyes grouped on a tubercle, AME 0.24; PME 0.25; ALE 0.36; PLE 0.31; OQ 0.75 long, 1.6 wide; clypeus 0.14; fovea 0.9; sternum oval, 2.3 long, 2.2 wide. Pos<!--PageBreak-->terior sigillae sub-circular, sub-marginal. Labium sub-rectangular, 0.7 long, 1.3 wide; 1 labial cuspule; maxillary cuspules 48/62 (<xref ref-type="fig" rid="F1">Fig. 1D</xref>). Chelicerae with 6 promarginal teeth; first tooth smaller than second, decreasing thereafter; 10 retromarginal denticles; rastellum with 45 short, thick conical setae on promargin. Leg, palpal measure<!--PageBreak-->ments in <xref ref-type="table" rid="T4">Table 4</xref>; chaetotaxy in <xref ref-type="table" rid="T5">Table 5</xref>. Tarsus I-IV scopula entire, metatarsus I-II entire, III–IV absent. Anterior tibiae without scopula. STC with numerous teeth in two lateral rows. ITC I-IV absent. Claw tufts absent. Palpal claw with 4 teeth in prolateral median line. Two spermathecal receptacles, single sinuous neck; reniform fundus (<xref ref-type="fig" rid="F3">Fig. 3E</xref>). Four spinnerets, PMS short monoarticulated, PLS triarticulated apical article short, domed. Spigots without pumpkin-like socket. Coloration as in male.</p><table-wrap id="T2" position="float" orientation="portrait"><label>Table 2.</label><caption><p>Length of legs palpal segments of the holotype male of <italic><tp:taxon-name>Chaco castanea</tp:taxon-name></italic>.</p></caption><table><tbody><tr><th rowspan="1" colspan="1"/><th rowspan="1" colspan="1"><bold>Fe</bold></th><th rowspan="1" colspan="1"><bold>Pa</bold></th><th rowspan="1" colspan="1"><bold>Ti</bold></th><th rowspan="1" colspan="1"><bold>Mt</bold></th><th rowspan="1" colspan="1"><bold>Ta</bold></th><th rowspan="1" colspan="1"><bold>Total</bold></th></tr><tr><td rowspan="1" colspan="1">Palp</td><td rowspan="1" colspan="1">2</td><td rowspan="1" colspan="1">0.83</td><td rowspan="1" colspan="1">1.71</td><td rowspan="1" colspan="1">–</td><td rowspan="1" colspan="1">0.83</td><td rowspan="1" colspan="1">5.37</td></tr><tr><td rowspan="1" colspan="1">I</td><td rowspan="1" colspan="1">3.4</td><td rowspan="1" colspan="1">2</td><td rowspan="1" colspan="1">2.53</td><td rowspan="1" colspan="1">2.67</td><td rowspan="1" colspan="1">2.07</td><td rowspan="1" colspan="1">12.67</td></tr><tr><td rowspan="1" colspan="1">II</td><td rowspan="1" colspan="1">3.27</td><td rowspan="1" colspan="1">1.67</td><td rowspan="1" colspan="1">0.87</td><td rowspan="1" colspan="1">2.67</td><td rowspan="1" colspan="1">2.2</td><td rowspan="1" colspan="1">10.68</td></tr><tr><td rowspan="1" colspan="1">III</td><td rowspan="1" colspan="1">3</td><td rowspan="1" colspan="1">1.45</td><td rowspan="1" colspan="1">2.1</td><td rowspan="1" colspan="1">3.17</td><td rowspan="1" colspan="1">2.43</td><td rowspan="1" colspan="1">12.15</td></tr><tr><td rowspan="1" colspan="1">IV</td><td rowspan="1" colspan="1">3.93</td><td rowspan="1" colspan="1">1.6</td><td rowspan="1" colspan="1">3.73</td><td rowspan="1" colspan="1">4.33</td><td rowspan="1" colspan="1">2.93</td><td rowspan="1" colspan="1">16.52</td></tr></tbody></table></table-wrap><table-wrap id="T3" position="float" orientation="portrait"><label>Table 3.</label><caption><p>Spination of legs and palps of holotype male <italic><tp:taxon-name>Chaco castanea</tp:taxon-name></italic>.</p></caption><table><tbody><tr><th rowspan="1" colspan="1"/><th rowspan="1" colspan="1"><bold>Fe</bold></th><th rowspan="1" colspan="1"><bold>Pa</bold></th><th rowspan="1" colspan="1"><bold>Ti</bold></th><th rowspan="1" colspan="1"><bold>Mt</bold></th><th rowspan="1" colspan="1"><bold>Ta</bold></th></tr><tr><td rowspan="1" colspan="1">Palp</td><td rowspan="1" colspan="1">2-1-1-0</td><td rowspan="1" colspan="1">0</td><td rowspan="1" colspan="1">0-3-1-0</td><td rowspan="1" colspan="1">–</td><td rowspan="1" colspan="1">0</td></tr><tr><td rowspan="1" colspan="1">I</td><td rowspan="1" colspan="1">4-1-1-0</td><td rowspan="1" colspan="1">0</td><td rowspan="1" colspan="1">0-2-0-6</td><td rowspan="1" colspan="1">0-1-1-3</td><td rowspan="1" colspan="1">0</td></tr><tr><td rowspan="1" colspan="1">II</td><td rowspan="1" colspan="1">5-2-3-0</td><td rowspan="1" colspan="1">0-1-0-0</td><td rowspan="1" colspan="1">0-2-0-3</td><td rowspan="1" colspan="1">0-1-1-3</td><td rowspan="1" colspan="1">0</td></tr><tr><td rowspan="1" colspan="1">III</td><td rowspan="1" colspan="1">0-0-0-6</td><td rowspan="1" colspan="1">0-3-1-0</td><td rowspan="1" colspan="1">6-2-2-6</td><td rowspan="1" colspan="1">3-4-4-6</td><td rowspan="1" colspan="1">0</td></tr><tr><td rowspan="1" colspan="1">IV</td><td rowspan="1" colspan="1">6-6-3-0</td><td rowspan="1" colspan="1">0-1-1-0</td><td rowspan="1" colspan="1">3-2-3-6</td><td rowspan="1" colspan="1">3-3-2-6</td><td rowspan="1" colspan="1">0</td></tr></tbody></table></table-wrap><table-wrap id="T4" position="float" orientation="portrait"><label>Table 4.</label><caption><p>Length of legs and palpal segments of the paratype female of <italic><tp:taxon-name>Chaco castanea</tp:taxon-name></italic>.</p></caption><table><tbody><tr><th rowspan="1" colspan="1"/><th rowspan="1" colspan="1"><bold>Fe</bold></th><th rowspan="1" colspan="1"><bold>Pa</bold></th><th rowspan="1" colspan="1"><bold>Ti</bold></th><th rowspan="1" colspan="1"><bold>Mt</bold></th><th rowspan="1" colspan="1"><bold>Ta</bold></th><th rowspan="1" colspan="1"><bold>Total</bold></th></tr><tr><td rowspan="1" colspan="1">Palp</td><td rowspan="1" colspan="1">3.6</td><td rowspan="1" colspan="1">2.1</td><td rowspan="1" colspan="1">2.2</td><td rowspan="1" colspan="1">–</td><td rowspan="1" colspan="1">2.2</td><td rowspan="1" colspan="1">10.1</td></tr><tr><td rowspan="1" colspan="1">I</td><td rowspan="1" colspan="1">4.7</td><td rowspan="1" colspan="1">2.8</td><td rowspan="1" colspan="1">3.1</td><td rowspan="1" colspan="1">2.8</td><td rowspan="1" colspan="1">2.0</td><td rowspan="1" colspan="1">15.4</td></tr><tr><td rowspan="1" colspan="1">II</td><td rowspan="1" colspan="1">4.2</td><td rowspan="1" colspan="1">2.7</td><td rowspan="1" colspan="1">3.0</td><td rowspan="1" colspan="1">2.8</td><td rowspan="1" colspan="1">1.9</td><td rowspan="1" colspan="1">14.6</td></tr><tr><td rowspan="1" colspan="1">III</td><td rowspan="1" colspan="1">3.6</td><td rowspan="1" colspan="1">2.4</td><td rowspan="1" colspan="1">2.3</td><td rowspan="1" colspan="1">3.5</td><td rowspan="1" colspan="1">2.4</td><td rowspan="1" colspan="1">14.2</td></tr><tr><td rowspan="1" colspan="1">IV</td><td rowspan="1" colspan="1">5.0</td><td rowspan="1" colspan="1">3.2</td><td rowspan="1" colspan="1">4.2</td><td rowspan="1" colspan="1">5.1</td><td rowspan="1" colspan="1">2.9</td><td rowspan="1" colspan="1">20.4</td></tr></tbody></table></table-wrap><table-wrap id="T5" position="float" orientation="portrait"><label>Table 5.</label><caption><p>Spination of legs and palps of paratype female <italic><tp:taxon-name>Chaco castanea</tp:taxon-name></italic>.</p></caption><table><tbody><tr><th rowspan="1" colspan="1"/><th rowspan="1" colspan="1"><bold>Fe</bold></th><th rowspan="1" colspan="1"><bold>Pa</bold></th><th rowspan="1" colspan="1"><bold>Ti</bold></th><th rowspan="1" colspan="1"><bold>Mt</bold></th><th rowspan="1" colspan="1"><bold>Ta</bold></th></tr><tr><td rowspan="1" colspan="1">Palp</td><td rowspan="1" colspan="1">0-1-0-0</td><td rowspan="1" colspan="1">0-1-0-0</td><td rowspan="1" colspan="1">0-4-1-6</td><td rowspan="1" colspan="1">–</td><td rowspan="1" colspan="1">0</td></tr><tr><td rowspan="1" colspan="1">I</td><td rowspan="1" colspan="1">0-1-0-0</td><td rowspan="1" colspan="1">0-0-0-0</td><td rowspan="1" colspan="1">0-0-0-1</td><td rowspan="1" colspan="1">0-0-0-3</td><td rowspan="1" colspan="1">0</td></tr><tr><td rowspan="1" colspan="1">II</td><td rowspan="1" colspan="1">0</td><td rowspan="1" colspan="1">0-2-0-0</td><td rowspan="1" colspan="1">0-2-0-2</td><td rowspan="1" colspan="1">0-1-0-2</td><td rowspan="1" colspan="1">0</td></tr><tr><td rowspan="1" colspan="1">III</td><td rowspan="1" colspan="1">0-1-0-0</td><td rowspan="1" colspan="1">0-3-1-0</td><td rowspan="1" colspan="1">1-2-2-2</td><td rowspan="1" colspan="1">2-2-3-6</td><td rowspan="1" colspan="1">0</td></tr><tr><td rowspan="1" colspan="1">IV</td><td rowspan="1" colspan="1">1-0-1-0</td><td rowspan="1" colspan="1">0-0-0-0</td><td rowspan="1" colspan="1">0-2-3-6</td><td rowspan="1" colspan="1">0-2-3-8</td><td rowspan="1" colspan="1">0</td></tr></tbody></table></table-wrap></tp:treatment-sec><tp:treatment-sec sec-type="Distribution"><title>Distribution.</title><p>Uruguay, Rocha, Perla de Rocha and Cabo Polonio.</p><!--PageBreak--></tp:treatment-sec></tp:taxon-treatment>
