# Supplementary material for: Two new species of Chaco Tullgren from the Atlantic coast of Uruguay (Araneae, Mygalomorphae, Nemesiidae)
Source: Zookeys. 2013 Oct 1;(337):73–87. doi: 10.3897/zookeys.337.5779 (PMC3800786; doi:10.3897/zookeys.337.5779)
Supplement: XML Treatment for Chaco costai [file zookeys.337.5779-treatment2.xml]

<!DOCTYPE tp:taxon-treatment
  PUBLIC "-//TaxonX//DTD Taxonomic Treatment Publishing DTD v0 20100105//EN" "tax-treatment-NSO.dtd">
<tp:taxon-treatment xmlns:tp="http://www.plazi.org/taxpub"><tp:treatment-meta><mixed-citation publication-type="journal"><person-group><name><surname>de Oca</surname><given-names>Laura Montes</given-names></name><name><surname>Pérez-Miles</surname><given-names>Fernando</given-names></name></person-group><article-title>Two new species of <italic>Chaco</italic> Tullgren  from the Atlantic coast of Uruguay  (Araneae, Mygalomorphae, Nemesiidae)</article-title><source>Zookeys</source><day>1</day><month>10</month><year>2013</year><volume>2013</volume><issue>337</issue><fpage>73</fpage><lpage>87</lpage><pub-id pub-id-type="doi">10.3897/zookeys.337.5779</pub-id></mixed-citation></tp:treatment-meta><tp:nomenclature><tp:taxon-name>
                            <tp:taxon-name-part taxon-name-part-type="genus">Chaco</tp:taxon-name-part>
                            <tp:taxon-name-part taxon-name-part-type="species">costai</tp:taxon-name-part>
                            <object-id xmlns:xlink="http://www.w3.org/1999/xlink" xlink:type="simple">http://zoobank.org/65418A73-632C-4AEF-8CE9-2740E0F09EC4</object-id>
                            <object-id xmlns:xlink="http://www.w3.org/1999/xlink" xlink:type="simple">http://species-id.net/wiki/Chaco_costai</object-id>
                        </tp:taxon-name><tp:taxon-status xmlns:xlink="http://www.w3.org/1999/xlink" xlink:type="simple">sp. n.</tp:taxon-status><xref ref-type="fig" rid="F2">Figs 2A–F</xref><xref ref-type="fig" rid="F4">, 4A–E</xref></tp:nomenclature><tp:treatment-sec sec-type="Types"><title>Types.</title><p>Male holotype (FCE-MY 1007) female paratype (FCE-MY 1006) and from Rocha, Perla de Rocha, <named-content xmlns:xlink="http://www.w3.org/1999/xlink" content-type="dwc:verbatimCoordinates" xlink:type="simple">34°25.63'S, 53°52.27'W</named-content>, 26-28.xii.2011, coll. A. Laborda, C. Castro, L. Montes de Oca.</p></tp:treatment-sec><tp:treatment-sec sec-type="Etymology"><title>Etymology.</title><p>The specific epithet is a patronym in honor of Fernando G. Costa, a recognized Uruguayan arachnologist who greatly contributed to the knowledge of spiders and has inspired many colleagues and students.</p></tp:treatment-sec><tp:treatment-sec sec-type="Diagnosis"><title>Diagnosis.</title><p>Males of <italic><tp:taxon-name>Chaco costai</tp:taxon-name></italic> (<xref ref-type="fig" rid="F2">Fig. 2A</xref>) differ from the other species of the genus, except <italic><tp:taxon-name>Chaco obscura</tp:taxon-name></italic>, by the presence of numerous spines (7–10) on tibial apophysis (<xref ref-type="fig" rid="F4">Fig. 4D</xref>); they can be distinguished from <italic><tp:taxon-name>Chaco obscura</tp:taxon-name></italic> by having a shorter embolous (<xref ref-type="fig" rid="F4">Figs 4A–C</xref>). Female <italic><tp:taxon-name>Chaco costai</tp:taxon-name></italic> specimens (<xref ref-type="fig" rid="F2">Fig. 2C</xref>) differ from most species of <italic><tp:taxon-name>Chaco</tp:taxon-name></italic> by having spermathecae with a sinuous neck (<xref ref-type="fig" rid="F4">Fig. 4E</xref>). The species is distinguished from the geographically proximate species <italic><tp:taxon-name>Chaco castanea</tp:taxon-name></italic> by having a longer spermathecal neck and from <italic><tp:taxon-name>Chaco obscura</tp:taxon-name></italic> by the sinuous neck. <italic><tp:taxon-name>Chaco costai</tp:taxon-name></italic> differ from all other species of the genus (except <italic><tp:taxon-name>Chaco patagónica</tp:taxon-name></italic> and <italic><tp:taxon-name>Chaco tecka</tp:taxon-name></italic>) by having a flap door that covers the burrow (<xref ref-type="fig" rid="F2">Fig. 2E</xref>).</p><fig id="F4" position="float" orientation="portrait"><label>Figure 4.</label><caption><p><italic><tp:taxon-name>Chaco costai</tp:taxon-name></italic>. A Palpal organ, dorsal view <bold>B</bold> Palpal organ retrolateral view <bold>C</bold> Palpal organ prolateral view <bold>D</bold> Male apophysis with 10 spines, prolateral view <bold>E</bold> Spermathecae, dorsal view. Scale = 5mm.</p></caption><graphic xmlns:xlink="http://www.w3.org/1999/xlink" xlink:href="ZooKeys-337-073-g004.jpg" position="float" orientation="portrait" xlink:type="simple"/></fig><fig id="F5" position="float" orientation="portrait"><label>Figure 5.</label><caption><p>Results from cladistics analyses. <bold>A–B</bold> Most parsimonious trees obtained by TNT (implied weighting). Length = 62, CI = 0.61, RI = 0.65, K =1 Fit = 10.33, K = 6 Fit = 3.48 <bold>C</bold> Strict consensus of cladograms <bold>A</bold> and <bold>B</bold>.</p></caption><graphic xmlns:xlink="http://www.w3.org/1999/xlink" xlink:href="ZooKeys-337-073-g005.jpg" position="float" orientation="portrait" xlink:type="simple"/></fig></tp:treatment-sec><tp:treatment-sec sec-type="Description"><title>Description.</title><p>Male (holotype). Total length 14.9; carapace 7.7 long, 6.2 wide; eight eyes grouped on a tubercle, AME 0.28; PME 0.23; ALE 0.38; PLE 0.36; OQ 0.79 long, 1.04 wide; clypeus 0.22; fovea transverse, slightly procurve 1.5; sternum oval, 3.1 long, 2.8 wide. Posterior sigillae sub-circular, sub-marginal. Labium sub-rectangular, 1.2 long, 3.5 wide; 4 labial cuspules; 42/38 maxillary cuspules (<xref ref-type="fig" rid="F2">Fig. 2B</xref>); chelicerae with 2 row of teeth, 6 promarginal, 5 retromarginal denticles; rastellum with 16 short, thick conical setae on promargin. ITC absent. Claw tufts absent. Leg, palpal measurements in <xref ref-type="table" rid="T6">Table 6</xref>; chaetotaxy in <xref ref-type="table" rid="T7">Table 7</xref>. Tarsus I-III scopula entire, IV divided; metatarsi I 4:5D, II 3:4 D, III 1:5 D, IV absent. Anterior tibiae without scopula. STC with numerous teeth in two lateral rows. Tibial apophysis with 7-10 prolateral apical spines (<xref ref-type="fig" rid="F4">Fig. 4D</xref>). Palpal tibia with 2 dorsal long thin setae. Palpal organ spermophor very sinuous (<xref ref-type="fig" rid="F4">Figs 4A–C</xref>). Four spinnerets, PMS short monoarticulated, PLS triarticulated apical article short, domed. Spigots without pumpkin-like <!--PageBreak--><!--PageBreak-->socket. Cephalothorax, legs dorsally light brown, and ventrally dark brown; abdomen lighter with dark brown pattern.</p><table-wrap id="T6" position="float" orientation="portrait"><label>Table 6.</label><caption><p>Length of legs palpal segments of the holotype male of <italic><tp:taxon-name>Chaco costai</tp:taxon-name></italic>.</p></caption><table><tbody><tr><th rowspan="1" colspan="1"/><th rowspan="1" colspan="1"><bold>Fe</bold></th><th rowspan="1" colspan="1"><bold>Pa</bold></th><th rowspan="1" colspan="1"><bold>Ti</bold></th><th rowspan="1" colspan="1"><bold>Mt</bold></th><th rowspan="1" colspan="1"><bold>Ta</bold></th><th rowspan="1" colspan="1"><bold>Total</bold></th></tr><tr><td rowspan="1" colspan="1">Palp</td><td rowspan="1" colspan="1">3.9</td><td rowspan="1" colspan="1">1.9</td><td rowspan="1" colspan="1">2.4</td><td rowspan="1" colspan="1">–</td><td rowspan="1" colspan="1">1.2</td><td rowspan="1" colspan="1">9.4</td></tr><tr><td rowspan="1" colspan="1">I</td><td rowspan="1" colspan="1">6.7</td><td rowspan="1" colspan="1">3.8</td><td rowspan="1" colspan="1">4.7</td><td rowspan="1" colspan="1">5.5</td><td rowspan="1" colspan="1">3.8</td><td rowspan="1" colspan="1">24.5</td></tr><tr><td rowspan="1" colspan="1">II</td><td rowspan="1" colspan="1">5.9</td><td rowspan="1" colspan="1">3.5</td><td rowspan="1" colspan="1">4.4</td><td rowspan="1" colspan="1">5.3</td><td rowspan="1" colspan="1">3.8</td><td rowspan="1" colspan="1">22.9</td></tr><tr><td rowspan="1" colspan="1">III</td><td rowspan="1" colspan="1">5.0</td><td rowspan="1" colspan="1">3.2</td><td rowspan="1" colspan="1">3.8</td><td rowspan="1" colspan="1">5.7</td><td rowspan="1" colspan="1">4.4</td><td rowspan="1" colspan="1">22.1</td></tr><tr><td rowspan="1" colspan="1">IV</td><td rowspan="1" colspan="1">7.2</td><td rowspan="1" colspan="1">3.5</td><td rowspan="1" colspan="1">6.1</td><td rowspan="1" colspan="1">8.0</td><td rowspan="1" colspan="1">4.9</td><td rowspan="1" colspan="1">29.7</td></tr></tbody></table></table-wrap><table-wrap id="T7" position="float" orientation="portrait"><label>Table 7.</label><caption><p>Spination of legs and palps of male <italic><tp:taxon-name>Chaco costai</tp:taxon-name></italic>. The formula gives the number of spines in the following order: dorsal–prolateral–retrolateral–ventral.</p></caption><table><tbody><tr><th rowspan="1" colspan="1"/><th rowspan="1" colspan="1"><bold>Fe</bold></th><th rowspan="1" colspan="1"><bold>Pa</bold></th><th rowspan="1" colspan="1"><bold>Ti</bold></th><th rowspan="1" colspan="1"><bold>Mt</bold></th><th rowspan="1" colspan="1"><bold>Ta</bold></th></tr><tr><td rowspan="1" colspan="1">Palp</td><td rowspan="1" colspan="1">2-0-0-0</td><td rowspan="1" colspan="1">0-2-0-0</td><td rowspan="1" colspan="1">0-4-1-0</td><td rowspan="1" colspan="1">–</td><td rowspan="1" colspan="1">0</td></tr><tr><td rowspan="1" colspan="1">I</td><td rowspan="1" colspan="1">8-0-0-0</td><td rowspan="1" colspan="1">0-1-0-0</td><td rowspan="1" colspan="1">0-2-2-5</td><td rowspan="1" colspan="1">0-2-1-4</td><td rowspan="1" colspan="1">0</td></tr><tr><td rowspan="1" colspan="1">II</td><td rowspan="1" colspan="1">9-1-0-0</td><td rowspan="1" colspan="1">0-2-0-0</td><td rowspan="1" colspan="1">0-4-0-6</td><td rowspan="1" colspan="1">2-3-1-6</td><td rowspan="1" colspan="1">0</td></tr><tr><td rowspan="1" colspan="1">III</td><td rowspan="1" colspan="1">8-1-0-0</td><td rowspan="1" colspan="1">0-3-1-0</td><td rowspan="1" colspan="1">4-2-0-7</td><td rowspan="1" colspan="1">9-4-3-7</td><td rowspan="1" colspan="1">1-0-0-0</td></tr><tr><td rowspan="1" colspan="1">IV</td><td rowspan="1" colspan="1">9-0-0-0</td><td rowspan="1" colspan="1">0-1-1-0</td><td rowspan="1" colspan="1">4-1-4-6</td><td rowspan="1" colspan="1">7-3-3-8</td><td rowspan="1" colspan="1">1-0-0-0</td></tr></tbody></table></table-wrap><p>Female (paratype). Total length 19.9; carapace 7.1 long, 5.7 wide; caput raised; eight eyes grouped on a tubercle, AME 0.2; PME 0.17; ALE 0.36; PLE 0.35; OQ 0.63 long, 1.16 wide; clypeus 0.27; fovea slightly procurved 1.10; sternum oval, 3.4 long, 2.9 wide. Posterior sigillae sub-circular, sub-marginal. Labium sub-rectangular, 0.47 long, 0.97 wide; 3 labial cuspules; 43/36 maxillary cuspules (<xref ref-type="fig" rid="F2">Fig. 2D</xref>). Chelicerae with 8 promarginal teeth; 9 retromarginal denticles; rastellum with 18 short, thick conical setae on promargin. Leg, palpal measurements in <xref ref-type="table" rid="T8">Table 8</xref>; chaetotaxy in <xref ref-type="table" rid="T9">Table 9</xref>. Tarsus I-II scopula entire, III- IV divided by a wide band of longer <!--PageBreak--><!--PageBreak--><!--PageBreak-->conical setae, metatarsus I complete, II 2:3, III–IV absent. Anterior tibiae without scopula. STC with numerous teeth in two lateral rows. ITC I-IV absent. Claw tufts absent. Palpal claw with 4 teeth in median line. Two spermathecal receptacles, single sinuous long neck; sub-espheric fundus (<xref ref-type="fig" rid="F4">Fig. 4E</xref>). Four spinnerets, PMS short monoarticulated, PLS triarticulated apical article short, domed. Spigots without pumpkin-like socket. Cephalothorax, legs brown, abdomen very light brown with darker dots.</p><table-wrap id="T8" position="float" orientation="portrait"><label>Table 8.</label><caption><p>Length of legs and palpal segments of the paratype female of <italic><tp:taxon-name>Chaco costai</tp:taxon-name></italic>.</p></caption><table><tbody><tr><th rowspan="1" colspan="1"/><th rowspan="1" colspan="1"><bold>Fe</bold></th><th rowspan="1" colspan="1"><bold>Pa</bold></th><th rowspan="1" colspan="1"><bold>Ti</bold></th><th rowspan="1" colspan="1"><bold>Mt</bold></th><th rowspan="1" colspan="1"><bold>Ta</bold></th><th rowspan="1" colspan="1"><bold>Total</bold></th></tr><tr><td rowspan="1" colspan="1">Palp</td><td rowspan="1" colspan="1">3.8</td><td rowspan="1" colspan="1">1.9</td><td rowspan="1" colspan="1">2.1</td><td rowspan="1" colspan="1">–</td><td rowspan="1" colspan="1">1.8</td><td rowspan="1" colspan="1">9.6</td></tr><tr><td rowspan="1" colspan="1">I</td><td rowspan="1" colspan="1">4.8</td><td rowspan="1" colspan="1">3.3</td><td rowspan="1" colspan="1">2.8</td><td rowspan="1" colspan="1">2.7</td><td rowspan="1" colspan="1">2.1</td><td rowspan="1" colspan="1">15.6</td></tr><tr><td rowspan="1" colspan="1">II</td><td rowspan="1" colspan="1">3.3</td><td rowspan="1" colspan="1">2.2</td><td rowspan="1" colspan="1">1.7</td><td rowspan="1" colspan="1">2.2</td><td rowspan="1" colspan="1">1.8</td><td rowspan="1" colspan="1">11.2</td></tr><tr><td rowspan="1" colspan="1">III</td><td rowspan="1" colspan="1">3.7</td><td rowspan="1" colspan="1">2.6</td><td rowspan="1" colspan="1">1.4</td><td rowspan="1" colspan="1">2.9</td><td rowspan="1" colspan="1">2.5</td><td rowspan="1" colspan="1">13.1</td></tr><tr><td rowspan="1" colspan="1">IV</td><td rowspan="1" colspan="1">3.8</td><td rowspan="1" colspan="1">2.3</td><td rowspan="1" colspan="1">2.8</td><td rowspan="1" colspan="1">3.1</td><td rowspan="1" colspan="1">2.0</td><td rowspan="1" colspan="1">14</td></tr></tbody></table></table-wrap><table-wrap id="T9" position="float" orientation="portrait"><label>Table 9.</label><caption><p>Spination of legs and palps of female <italic><tp:taxon-name>Chaco costai</tp:taxon-name></italic>.</p></caption><table><tbody><tr><th rowspan="1" colspan="1"/><th rowspan="1" colspan="1"><bold>Fe</bold></th><th rowspan="1" colspan="1"><bold>Pa</bold></th><th rowspan="1" colspan="1"><bold>Ti</bold></th><th rowspan="1" colspan="1"/><th rowspan="1" colspan="1"><bold>Ta</bold></th></tr><tr><td rowspan="1" colspan="1">Palp</td><td rowspan="1" colspan="1">0-1-0-0</td><td rowspan="1" colspan="1">0-4-0-0</td><td rowspan="1" colspan="1">0-1-0-9</td><td rowspan="1" colspan="1">–</td><td rowspan="1" colspan="1">0</td></tr><tr><td rowspan="1" colspan="1">I</td><td rowspan="1" colspan="1">2-0-0-0</td><td rowspan="1" colspan="1">0-1-0-0</td><td rowspan="1" colspan="1">0-2-0-4</td><td rowspan="1" colspan="1">0-0-0-4</td><td rowspan="1" colspan="1">0</td></tr><tr><td rowspan="1" colspan="1">II</td><td rowspan="1" colspan="1">1-0-0-0</td><td rowspan="1" colspan="1">0-1-0-0</td><td rowspan="1" colspan="1">2-0-0-3</td><td rowspan="1" colspan="1">1-1-0-5</td><td rowspan="1" colspan="1">0</td></tr><tr><td rowspan="1" colspan="1">III</td><td rowspan="1" colspan="1">2-0-0-0</td><td rowspan="1" colspan="1">0-3-1-0</td><td rowspan="1" colspan="1">1-2-2-5</td><td rowspan="1" colspan="1">1-4-3-7</td><td rowspan="1" colspan="1">0</td></tr><tr><td rowspan="1" colspan="1">IV</td><td rowspan="1" colspan="1">0-0-0-0</td><td rowspan="1" colspan="1">0-0-0-0</td><td rowspan="1" colspan="1">0-0-2-2</td><td rowspan="1" colspan="1">0-3-3-8</td><td rowspan="1" colspan="1">0</td></tr></tbody></table></table-wrap></tp:treatment-sec><tp:treatment-sec sec-type="Distribution"><title>Distribution.</title><p>Only known from the type locality.</p></tp:treatment-sec><tp:treatment-sec><!--Section generated to contain objects referenced in tp:taxon-treatment.--><fig id="F2" position="float" orientation="portrait"><label>Figure 2.</label><caption><p><italic><tp:taxon-name>Chaco costai</tp:taxon-name></italic>. <bold>A</bold> Male habitus, dorsal view <bold>B</bold> Male maxillae and labium showing cuspules <bold>C</bold> Female habitus, dorsal view <bold>D</bold> Female maxillae and labium showing cuspules <bold>E</bold> <italic><tp:taxon-name>Chaco costai</tp:taxon-name></italic> female ambushing in the burrow entrance, see the flap-like door <bold>F</bold> Habitat of <italic><tp:taxon-name>Chaco costai</tp:taxon-name></italic> showing psammophyte vegetation.</p></caption><graphic xmlns:xlink="http://www.w3.org/1999/xlink" xlink:href="ZooKeys-337-073-g002.jpg" position="float" orientation="portrait" xlink:type="simple"/></fig></tp:treatment-sec></tp:taxon-treatment>
